# Supplementary material for: Single-Molecule Telomere Assay via Optical Mapping (SMTA-OM) Can Potentially Define the ALT Positivity of Cancer
Source: Genes (Basel). 2023 Jun 16;14(6):1278. doi: 10.3390/genes14061278 (PMC10297966; doi:10.3390/genes14061278)
Supplement: Supplementary file 1 [file genes-14-01278-s001.zip]

Archive with 2 entries (2 files):
- Supplementary Table S1_Calculations.pdf
- Supplementary Table S2_P values.pdf
